# Supplementary material for: Discovery of novel frizzled-7 inhibitors by targeting the receptor’s transmembrane domain
Source: Oncotarget. 2017 Sep 6;8(53):91459–70. doi: 10.18632/oncotarget.20665 (PMC5710937; doi:10.18632/oncotarget.20665)
Supplement: Supplementary file 2 [file oncotarget-08-91459-s002.xlsx]

## Sheet: SUPP1
Supplementary Table 1: Sequence alignment of the binding site residues
Location*		NLR				TH-I			EL-1		TH-III		EL-2						TH-VI			EL-3					TH-VII
B&W ID						1.35	1.39				3.32								6.52	6.55							7.38	7.41	7.42
Fzd7-Sequece		242	244	245		253	257		325		343		405	407	408	412	415		489	492		496	499	503	525		530	533	534
FZD7**		L	Y	F		A	V		R		L		D	L	S	Y	L		Y	E		R	Y	W	P		F	K	Y
FZD1		L	Y	F		S	I		R		L		D	L	S	F	L		Y	E		R	Y	W	P		F	K	Y
FZD2		S	F	F		A	I		R		L		D	L	S	F	L		Y	E		R	Y	W	P		Y	K	Y
FZD3		N	Y	F		A	I		S		L		D	I	S	F	L		Y	E		R	Y	W	P		F	K	Y
FZD4		G	Y	-		T	M		V		M		D	L	T	Y	N		Y	E		W	Y	A	-		E	K	I
FZD5		Q	S	F		A	I		H		V		D	V	A	Y	N		Y	E		R	Y	L	P		L	K	Y
FZD6		N	Y	F		A	I		D		L		D	I	S	F	L		Y	E		R	Y	W	P		F	K	Y
FZD8		N	F	F		T	I		H		V		D	V	A	Y	N		L	E		R	Y	H	P		F	K	Y
FZD9		E	F	W		A	M		Y		L		D	L	T	Y	S		Y	E		M	Y	A	P		F	K	I
FZD10		D	Y	W		A	L		Y		L		D	L	T	Y	S		Y	E		M	Y	A	P		F	K	I
SMO		N	L	F		M	I		L		V		D	V	S	F	Y		H	D		Q	Y	F	P		E	N	L
