# Supplementary material for: Discovery of novel frizzled-7 inhibitors by targeting the receptor’s transmembrane domain
Source: Oncotarget. 2017 Sep 6;8(53):91459–70. doi: 10.18632/oncotarget.20665 (PMC5710937; doi:10.18632/oncotarget.20665)
Supplement: Supplementary file 3 [file oncotarget-08-91459-s003.xlsx]

## Sheet: Table S3
Supplementary Table 3: The first set of 67 SBVS-selected compounds
Structures	IDs	Supplier
	A1 (SRI35961)	Enamine
	A2 (SRI35958)	Enamine
	A3 (SRI35959)	Enamine
	A4	Enamine
	A5	Enamine
	A6	Enamine
	A7	Enamine
	A8	Enamine
	A9	Enamine
	A10	Enamine
Image	A11	Enamine
Image	A12	Enamine
Image	A13	Enamine
Image	A14	Enamine
Image	A15	Enamine
Image	A16	Enamine
Image	A17	Enamine
Image	A18	Enamine
Image	A19	Enamine
Image	A20	Enamine
Image	A21	Enamine
Image	A22	Enamine
Image	A23	Enamine
Image	A24	Enamine
Image	A25	Enamine
Image	A26	Enamine
Image	A27	Enamine
Image	A28	Enamine
Image	A29	Enamine
Image	A30	Enamine
Image	A31	Enamine
Image	A32	Enamine
Image	A33	Enamine
Image	A34	Enamine
Image	A35	Enamine
Image	A36	Enamine
Image	A37	Enamine
Image	A38	Enamine
Image	A39	Enamine
Image	A40	Enamine
Image	A41	Enamine
Image	A42	Enamine
Image	A43	Enamine
Image	A44	Enamine
Image	A45	Enamine
Image	A46	Enamine
Image	A47	Enamine
Image	A48	Enamine
Image	A49	Enamine
Image	A50	Enamine
Image	A51	Enamine
Image	A52	Enamine
Image	A53	Enamine
Image	A54	Enamine
Image	A55	Enamine
Image	A56	Enamine
Image	A57	Enamine
Image	A58	Enamine
Image	A59	Enamine
Image	A60	Enamine
Image	A61	Enamine
Image	A62	Enamine
Image	A63	Enamine
Image	A64	Enamine
Image	A65	Enamine
Image	A66	Enamine
Image	A67	Enamine
