# Supplementary material for: Discovery of novel frizzled-7 inhibitors by targeting the receptor’s transmembrane domain
Source: Oncotarget. 2017 Sep 6;8(53):91459–70. doi: 10.18632/oncotarget.20665 (PMC5710937; doi:10.18632/oncotarget.20665)
Supplement: Supplementary file 4 [file oncotarget-08-91459-s004.xlsx]

## Sheet: Table S4
Supplementary Table 4: The second set of 35 selected analogs
Structures	IDs	Supplier
Image	B1 (SRI37892)	Enamine
Image	B2 (SRI37893)	Enamine
Image	B3 (SRI34284)	Enamine
Image	B4	Enamine
Image	B5	Enamine
Image	B6	Enamine
Image	B7	Enamine
Image	B8	Enamine
Image	B9	Enamine
Image	B10	Enamine
Image	B11	Enamine
Image	B12	Enamine
Image	B13	Enamine
Image	B14	Enamine
Image	B15	Enamine
Image	B16	Enamine
Image	B17	Enamine
Image	B18	Enamine
Image	B19	Enamine
Image	B20	Enamine
Image	B21	Enamine
Image	B22	Enamine
Image	B23	Enamine
Image	B24	Enamine
Image	B25	Enamine
Image	B26	Enamine
Image	B27	Enamine
Image	B28	Enamine
Image	B29	Enamine
Image	B30	Enamine
Image	B31	Enamine
Image	B32	Enamine
Image	B33	Enamine
Image	B34	Enamine
Image	B35	Enamine
